# Supplementary material for: A new species of Pseudasphondylia (Diptera: Cecidomyiidae) associated with Magnolia kobus DC. var. borealis Sarg. (Magnoliaceae) in Japan
Source: Biodivers Data J. 2021 Jun 17;9:e68016. doi: 10.3897/BDJ.9.e68016 (PMC8225606; doi:10.3897/BDJ.9.e68016)
Supplement: XML Treatment for Pseudasphondylia saohimea [file BDJ.9.e68016-treatment1.xml]

<!DOCTYPE tp:taxon-treatment
  PUBLIC "-//TaxonX//DTD Taxonomic Treatment Publishing DTD v0 20100105//EN" "tax-treatment-NSO.dtd">
<tp:taxon-treatment xmlns:tp="http://www.plazi.org/taxpub"><tp:treatment-meta><mixed-citation publication-type="journal"><person-group><name><surname>Matsuda</surname><given-names>Hiroki</given-names></name><name><surname>Elsayed</surname><given-names>Ayman Khamis</given-names></name><name><surname>Kim</surname><given-names>Wanggyu</given-names></name><name><surname>Yamauchi</surname><given-names>Satoshi</given-names></name><name><surname>Libra</surname><given-names>Martin</given-names></name><name><surname>Kamata</surname><given-names>Naoto</given-names></name><name><surname>Yukawa</surname><given-names>Junichi</given-names></name><name><surname>Tokuda</surname><given-names>Makoto</given-names></name></person-group><article-title>A new species of <italic><tp:taxon-name><tp:taxon-name-part taxon-name-part-type="genus" reg="Pseudasphondylia">Pseudasphondylia</tp:taxon-name-part></tp:taxon-name></italic> (<tp:taxon-name><tp:taxon-name-part taxon-name-part-type="order">Diptera</tp:taxon-name-part></tp:taxon-name>: <tp:taxon-name><tp:taxon-name-part taxon-name-part-type="family">Cecidomyiidae</tp:taxon-name-part></tp:taxon-name>) associated with <italic><tp:taxon-name><tp:taxon-name-part taxon-name-part-type="genus" reg="Magnolia">Magnolia</tp:taxon-name-part> <tp:taxon-name-part taxon-name-part-type="species" reg="kobus">kobus</tp:taxon-name-part></tp:taxon-name></italic> DC. var. <italic><tp:taxon-name><tp:taxon-name-part taxon-name-part-type="genus" reg="Magnolia"/><tp:taxon-name-part taxon-name-part-type="species" reg="kobus"/><tp:taxon-name-part taxon-name-part-type="variety" reg="borealis">borealis</tp:taxon-name-part></tp:taxon-name></italic> Sarg. (<tp:taxon-name><tp:taxon-name-part taxon-name-part-type="family">Magnoliaceae</tp:taxon-name-part></tp:taxon-name>) in Japan</article-title><source>Biodivers Data J</source><day>17</day><month>6</month><year>2021</year><volume>9</volume><pub-id pub-id-type="doi">10.3897/BDJ.9.e68016</pub-id></mixed-citation></tp:treatment-meta><tp:nomenclature><tp:taxon-name><object-id xmlns:xlink="http://www.w3.org/1999/xlink" content-type="arpha" xlink:type="simple">34B09DDF-9268-5078-8309-13576CB34083</object-id><tp:taxon-name-part taxon-name-part-type="genus">Pseudasphondylia</tp:taxon-name-part> <tp:taxon-name-part taxon-name-part-type="species">saohimea</tp:taxon-name-part><object-id xmlns:xlink="http://www.w3.org/1999/xlink" content-type="zoobank" xlink:type="simple" object-id-type="ZooBank">C7679EFB-7E8C-4157-A5AE-C618D2D82B28</object-id></tp:taxon-name><tp:taxon-authority>Matsuda, Elsayed &amp; Tokuda</tp:taxon-authority><tp:taxon-status xmlns:xlink="http://www.w3.org/1999/xlink" xlink:type="simple">sp. n.</tp:taxon-status></tp:nomenclature><tp:treatment-sec sec-type="materials"><title>Materials</title><list list-type="alpha-lower" list-content="occurrences"><list-item><p><bold>Type status:</bold> <named-content xmlns:xlink="http://www.w3.org/1999/xlink" content-type="dwc:typeStatus" xlink:type="simple">Holotype</named-content>. <bold>Occurrence:</bold> sex: <named-content xmlns:xlink="http://www.w3.org/1999/xlink" content-type="dwc:sex" xlink:type="simple">male</named-content>; lifeStage: <named-content xmlns:xlink="http://www.w3.org/1999/xlink" content-type="dwc:lifeStage" xlink:type="simple">adult</named-content>; <bold>Taxon:</bold> order: <named-content xmlns:xlink="http://www.w3.org/1999/xlink" content-type="dwc:order" xlink:type="simple"><tp:taxon-name><tp:taxon-name-part taxon-name-part-type="order">Diptera</tp:taxon-name-part></tp:taxon-name></named-content>; family: <named-content xmlns:xlink="http://www.w3.org/1999/xlink" content-type="dwc:family" xlink:type="simple"><tp:taxon-name><tp:taxon-name-part taxon-name-part-type="family">Cecidomyiidae</tp:taxon-name-part></tp:taxon-name></named-content>; genus: <named-content xmlns:xlink="http://www.w3.org/1999/xlink" content-type="dwc:genus" xlink:type="simple"><tp:taxon-name><tp:taxon-name-part taxon-name-part-type="genus">Pseudasphondylia</tp:taxon-name-part></tp:taxon-name></named-content>; specificEpithet: <named-content xmlns:xlink="http://www.w3.org/1999/xlink" content-type="dwc:specificEpithet" xlink:type="simple"><italic><tp:taxon-name><tp:taxon-name-part taxon-name-part-type="genus" reg="Pseudasphondylia"/><tp:taxon-name-part taxon-name-part-type="species" reg="saohimea">saohimea</tp:taxon-name-part></tp:taxon-name></italic></named-content>; taxonRank: <named-content xmlns:xlink="http://www.w3.org/1999/xlink" content-type="dwc:taxonRank" xlink:type="simple">species</named-content>; nomenclaturalCode: <named-content xmlns:xlink="http://www.w3.org/1999/xlink" content-type="dwc:nomenclaturalCode" xlink:type="simple">ICZN</named-content>; <bold>Location:</bold> country: <named-content xmlns:xlink="http://www.w3.org/1999/xlink" content-type="dwc:country" xlink:type="simple">Japan</named-content>; stateProvince: <named-content xmlns:xlink="http://www.w3.org/1999/xlink" content-type="dwc:stateProvince" xlink:type="simple">Aomori</named-content>; locality: <named-content xmlns:xlink="http://www.w3.org/1999/xlink" content-type="dwc:locality" xlink:type="simple">Ashizaki, Mutsu City</named-content>; <bold>Event:</bold> samplingProtocol: <named-content xmlns:xlink="http://www.w3.org/1999/xlink" content-type="dwc:samplingProtocol" xlink:type="simple">reared from a leaf bud gall on <tp:taxon-name><tp:taxon-name-part taxon-name-part-type="genus" reg="Magnolia">Magnolia</tp:taxon-name-part> <tp:taxon-name-part taxon-name-part-type="species" reg="kobus">kobus</tp:taxon-name-part> <tp:taxon-name-part taxon-name-part-type="infraspecific-rank">var.</tp:taxon-name-part> <tp:taxon-name-part taxon-name-part-type="variety" reg="borealis">borealis</tp:taxon-name-part></tp:taxon-name> (<tp:taxon-name><tp:taxon-name-part taxon-name-part-type="family">Magnoliaceae</tp:taxon-name-part></tp:taxon-name>) collected on 10.v.2015 by S. Yamauchi</named-content></p></list-item><list-item><p><bold>Type status:</bold> <named-content xmlns:xlink="http://www.w3.org/1999/xlink" content-type="dwc:typeStatus" xlink:type="simple">Paratype</named-content>. <bold>Occurrence:</bold> individualCount: <named-content xmlns:xlink="http://www.w3.org/1999/xlink" content-type="dwc:individualCount" xlink:type="simple">7</named-content>; sex: <named-content xmlns:xlink="http://www.w3.org/1999/xlink" content-type="dwc:sex" xlink:type="simple">males</named-content>; lifeStage: <named-content xmlns:xlink="http://www.w3.org/1999/xlink" content-type="dwc:lifeStage" xlink:type="simple">adult</named-content>; <bold>Taxon:</bold> order: <named-content xmlns:xlink="http://www.w3.org/1999/xlink" content-type="dwc:order" xlink:type="simple"><tp:taxon-name><tp:taxon-name-part taxon-name-part-type="order">Diptera</tp:taxon-name-part></tp:taxon-name></named-content>; family: <named-content xmlns:xlink="http://www.w3.org/1999/xlink" content-type="dwc:family" xlink:type="simple"><tp:taxon-name><tp:taxon-name-part taxon-name-part-type="family">Cecidomyiidae</tp:taxon-name-part></tp:taxon-name></named-content>; genus: <named-content xmlns:xlink="http://www.w3.org/1999/xlink" content-type="dwc:genus" xlink:type="simple"><tp:taxon-name><tp:taxon-name-part taxon-name-part-type="genus">Pseudasphondylia</tp:taxon-name-part></tp:taxon-name></named-content>; specificEpithet: <named-content xmlns:xlink="http://www.w3.org/1999/xlink" content-type="dwc:specificEpithet" xlink:type="simple"><italic><tp:taxon-name><tp:taxon-name-part taxon-name-part-type="genus" reg="Pseudasphondylia"/><tp:taxon-name-part taxon-name-part-type="species" reg="saohimea">saohimea</tp:taxon-name-part></tp:taxon-name></italic></named-content>; taxonRank: <named-content xmlns:xlink="http://www.w3.org/1999/xlink" content-type="dwc:taxonRank" xlink:type="simple">species</named-content>; nomenclaturalCode: <named-content xmlns:xlink="http://www.w3.org/1999/xlink" content-type="dwc:nomenclaturalCode" xlink:type="simple">ICZN</named-content>; <bold>Location:</bold> country: <named-content xmlns:xlink="http://www.w3.org/1999/xlink" content-type="dwc:country" xlink:type="simple">Japan</named-content>; stateProvince: <named-content xmlns:xlink="http://www.w3.org/1999/xlink" content-type="dwc:stateProvince" xlink:type="simple">Aomori</named-content>; locality: <named-content xmlns:xlink="http://www.w3.org/1999/xlink" content-type="dwc:locality" xlink:type="simple">Ashizaki, Mutsu City</named-content>; <bold>Event:</bold> samplingProtocol: <named-content xmlns:xlink="http://www.w3.org/1999/xlink" content-type="dwc:samplingProtocol" xlink:type="simple">reared from leaf bud galls on <tp:taxon-name><tp:taxon-name-part taxon-name-part-type="genus" reg="Magnolia">Magnolia</tp:taxon-name-part> <tp:taxon-name-part taxon-name-part-type="species" reg="kobus">kobus</tp:taxon-name-part> <tp:taxon-name-part taxon-name-part-type="infraspecific-rank">var.</tp:taxon-name-part> <tp:taxon-name-part taxon-name-part-type="variety" reg="borealis">borealis</tp:taxon-name-part></tp:taxon-name> (<tp:taxon-name><tp:taxon-name-part taxon-name-part-type="family">Magnoliaceae</tp:taxon-name-part></tp:taxon-name>) collected on 10.v.2015 by S. Yamauchi</named-content></p></list-item><list-item><p><bold>Type status:</bold> <named-content xmlns:xlink="http://www.w3.org/1999/xlink" content-type="dwc:typeStatus" xlink:type="simple">Paratype</named-content>. <bold>Occurrence:</bold> individualCount: <named-content xmlns:xlink="http://www.w3.org/1999/xlink" content-type="dwc:individualCount" xlink:type="simple">8</named-content>; sex: <named-content xmlns:xlink="http://www.w3.org/1999/xlink" content-type="dwc:sex" xlink:type="simple">females</named-content>; lifeStage: <named-content xmlns:xlink="http://www.w3.org/1999/xlink" content-type="dwc:lifeStage" xlink:type="simple">adult</named-content>; <bold>Taxon:</bold> order: <named-content xmlns:xlink="http://www.w3.org/1999/xlink" content-type="dwc:order" xlink:type="simple"><tp:taxon-name><tp:taxon-name-part taxon-name-part-type="order">Diptera</tp:taxon-name-part></tp:taxon-name></named-content>; family: <named-content xmlns:xlink="http://www.w3.org/1999/xlink" content-type="dwc:family" xlink:type="simple"><tp:taxon-name><tp:taxon-name-part taxon-name-part-type="family">Cecidomyiidae</tp:taxon-name-part></tp:taxon-name></named-content>; genus: <named-content xmlns:xlink="http://www.w3.org/1999/xlink" content-type="dwc:genus" xlink:type="simple"><tp:taxon-name><tp:taxon-name-part taxon-name-part-type="genus">Pseudasphondylia</tp:taxon-name-part></tp:taxon-name></named-content>; specificEpithet: <named-content xmlns:xlink="http://www.w3.org/1999/xlink" content-type="dwc:specificEpithet" xlink:type="simple"><italic><tp:taxon-name><tp:taxon-name-part taxon-name-part-type="genus" reg="Pseudasphondylia"/><tp:taxon-name-part taxon-name-part-type="species" reg="saohimea">saohimea</tp:taxon-name-part></tp:taxon-name></italic></named-content>; taxonRank: <named-content xmlns:xlink="http://www.w3.org/1999/xlink" content-type="dwc:taxonRank" xlink:type="simple">species</named-content>; nomenclaturalCode: <named-content xmlns:xlink="http://www.w3.org/1999/xlink" content-type="dwc:nomenclaturalCode" xlink:type="simple">ICZN</named-content>; <bold>Location:</bold> country: <named-content xmlns:xlink="http://www.w3.org/1999/xlink" content-type="dwc:country" xlink:type="simple">Japan</named-content>; stateProvince: <named-content xmlns:xlink="http://www.w3.org/1999/xlink" content-type="dwc:stateProvince" xlink:type="simple">Aomori</named-content>; locality: <named-content xmlns:xlink="http://www.w3.org/1999/xlink" content-type="dwc:locality" xlink:type="simple">Ashizaki, Mutsu City</named-content>; <bold>Event:</bold> samplingProtocol: <named-content xmlns:xlink="http://www.w3.org/1999/xlink" content-type="dwc:samplingProtocol" xlink:type="simple">reared from leaf bud galls on <tp:taxon-name><tp:taxon-name-part taxon-name-part-type="genus" reg="Magnolia">Magnolia</tp:taxon-name-part> <tp:taxon-name-part taxon-name-part-type="species" reg="kobus">kobus</tp:taxon-name-part> <tp:taxon-name-part taxon-name-part-type="infraspecific-rank">var.</tp:taxon-name-part> <tp:taxon-name-part taxon-name-part-type="variety" reg="borealis">borealis</tp:taxon-name-part></tp:taxon-name> (<tp:taxon-name><tp:taxon-name-part taxon-name-part-type="family">Magnoliaceae</tp:taxon-name-part></tp:taxon-name>) collected on 10.v.2015 by S. Yamauchi</named-content></p></list-item><list-item><p><bold>Type status:</bold> <named-content xmlns:xlink="http://www.w3.org/1999/xlink" content-type="dwc:typeStatus" xlink:type="simple">Paratype</named-content>. <bold>Occurrence:</bold> individualCount: <named-content xmlns:xlink="http://www.w3.org/1999/xlink" content-type="dwc:individualCount" xlink:type="simple">3</named-content>; lifeStage: <named-content xmlns:xlink="http://www.w3.org/1999/xlink" content-type="dwc:lifeStage" xlink:type="simple">mature larvae</named-content>; <bold>Taxon:</bold> order: <named-content xmlns:xlink="http://www.w3.org/1999/xlink" content-type="dwc:order" xlink:type="simple"><tp:taxon-name><tp:taxon-name-part taxon-name-part-type="order">Diptera</tp:taxon-name-part></tp:taxon-name></named-content>; family: <named-content xmlns:xlink="http://www.w3.org/1999/xlink" content-type="dwc:family" xlink:type="simple"><tp:taxon-name><tp:taxon-name-part taxon-name-part-type="family">Cecidomyiidae</tp:taxon-name-part></tp:taxon-name></named-content>; genus: <named-content xmlns:xlink="http://www.w3.org/1999/xlink" content-type="dwc:genus" xlink:type="simple"><tp:taxon-name><tp:taxon-name-part taxon-name-part-type="genus">Pseudasphondylia</tp:taxon-name-part></tp:taxon-name></named-content>; specificEpithet: <named-content xmlns:xlink="http://www.w3.org/1999/xlink" content-type="dwc:specificEpithet" xlink:type="simple"><italic><tp:taxon-name><tp:taxon-name-part taxon-name-part-type="genus" reg="Pseudasphondylia"/><tp:taxon-name-part taxon-name-part-type="species" reg="saohimea">saohimea</tp:taxon-name-part></tp:taxon-name></italic></named-content>; taxonRank: <named-content xmlns:xlink="http://www.w3.org/1999/xlink" content-type="dwc:taxonRank" xlink:type="simple">species</named-content>; nomenclaturalCode: <named-content xmlns:xlink="http://www.w3.org/1999/xlink" content-type="dwc:nomenclaturalCode" xlink:type="simple">ICZN</named-content>; <bold>Location:</bold> country: <named-content xmlns:xlink="http://www.w3.org/1999/xlink" content-type="dwc:country" xlink:type="simple">Japan</named-content>; stateProvince: <named-content xmlns:xlink="http://www.w3.org/1999/xlink" content-type="dwc:stateProvince" xlink:type="simple">Aomori</named-content>; locality: <named-content xmlns:xlink="http://www.w3.org/1999/xlink" content-type="dwc:locality" xlink:type="simple">Ashizaki, Mutsu City</named-content>; <bold>Event:</bold> samplingProtocol: <named-content xmlns:xlink="http://www.w3.org/1999/xlink" content-type="dwc:samplingProtocol" xlink:type="simple">collected on 19.v.2019 by S. Yamauchi at the type locality</named-content></p></list-item><list-item><p><bold>Type status:</bold> <named-content xmlns:xlink="http://www.w3.org/1999/xlink" content-type="dwc:typeStatus" xlink:type="simple">Paratype</named-content>. <bold>Occurrence:</bold> individualCount: <named-content xmlns:xlink="http://www.w3.org/1999/xlink" content-type="dwc:individualCount" xlink:type="simple">4</named-content>; lifeStage: <named-content xmlns:xlink="http://www.w3.org/1999/xlink" content-type="dwc:lifeStage" xlink:type="simple">pupal exuviae</named-content>; <bold>Taxon:</bold> order: <named-content xmlns:xlink="http://www.w3.org/1999/xlink" content-type="dwc:order" xlink:type="simple"><tp:taxon-name><tp:taxon-name-part taxon-name-part-type="order">Diptera</tp:taxon-name-part></tp:taxon-name></named-content>; family: <named-content xmlns:xlink="http://www.w3.org/1999/xlink" content-type="dwc:family" xlink:type="simple"><tp:taxon-name><tp:taxon-name-part taxon-name-part-type="family">Cecidomyiidae</tp:taxon-name-part></tp:taxon-name></named-content>; genus: <named-content xmlns:xlink="http://www.w3.org/1999/xlink" content-type="dwc:genus" xlink:type="simple"><tp:taxon-name><tp:taxon-name-part taxon-name-part-type="genus">Pseudasphondylia</tp:taxon-name-part></tp:taxon-name></named-content>; specificEpithet: <named-content xmlns:xlink="http://www.w3.org/1999/xlink" content-type="dwc:specificEpithet" xlink:type="simple"><italic><tp:taxon-name><tp:taxon-name-part taxon-name-part-type="genus" reg="Pseudasphondylia"/><tp:taxon-name-part taxon-name-part-type="species" reg="saohimea">saohimea</tp:taxon-name-part></tp:taxon-name></italic></named-content>; nomenclaturalCode: <named-content xmlns:xlink="http://www.w3.org/1999/xlink" content-type="dwc:nomenclaturalCode" xlink:type="simple">ICZN</named-content>; <bold>Location:</bold> country: <named-content xmlns:xlink="http://www.w3.org/1999/xlink" content-type="dwc:country" xlink:type="simple">Japan</named-content>; stateProvince: <named-content xmlns:xlink="http://www.w3.org/1999/xlink" content-type="dwc:stateProvince" xlink:type="simple">Aomori</named-content>; locality: <named-content xmlns:xlink="http://www.w3.org/1999/xlink" content-type="dwc:locality" xlink:type="simple">Ashizaki, Mutsu City</named-content>; <bold>Event:</bold> samplingProtocol: <named-content xmlns:xlink="http://www.w3.org/1999/xlink" content-type="dwc:samplingProtocol" xlink:type="simple">reared from a leaf gall on <tp:taxon-name><tp:taxon-name-part taxon-name-part-type="genus" reg="Magnolia">Magnolia</tp:taxon-name-part> <tp:taxon-name-part taxon-name-part-type="species" reg="kobus">kobus</tp:taxon-name-part> <tp:taxon-name-part taxon-name-part-type="infraspecific-rank">var.</tp:taxon-name-part> <tp:taxon-name-part taxon-name-part-type="variety" reg="borealis">borealis</tp:taxon-name-part></tp:taxon-name> (<tp:taxon-name><tp:taxon-name-part taxon-name-part-type="family">Magnoliaceae</tp:taxon-name-part></tp:taxon-name>) collected on 10.v.2015 by S. Yamauchi</named-content></p></list-item><list-item><p><bold>Type status:</bold> <named-content xmlns:xlink="http://www.w3.org/1999/xlink" content-type="dwc:typeStatus" xlink:type="simple">Paratype</named-content>. <bold>Occurrence:</bold> individualCount: <named-content xmlns:xlink="http://www.w3.org/1999/xlink" content-type="dwc:individualCount" xlink:type="simple">3</named-content>; sex: <named-content xmlns:xlink="http://www.w3.org/1999/xlink" content-type="dwc:sex" xlink:type="simple">females</named-content>; lifeStage: <named-content xmlns:xlink="http://www.w3.org/1999/xlink" content-type="dwc:lifeStage" xlink:type="simple">adult</named-content>; <bold>Taxon:</bold> order: <named-content xmlns:xlink="http://www.w3.org/1999/xlink" content-type="dwc:order" xlink:type="simple"><tp:taxon-name><tp:taxon-name-part taxon-name-part-type="order">Diptera</tp:taxon-name-part></tp:taxon-name></named-content>; family: <named-content xmlns:xlink="http://www.w3.org/1999/xlink" content-type="dwc:family" xlink:type="simple"><tp:taxon-name><tp:taxon-name-part taxon-name-part-type="family">Cecidomyiidae</tp:taxon-name-part></tp:taxon-name></named-content>; genus: <named-content xmlns:xlink="http://www.w3.org/1999/xlink" content-type="dwc:genus" xlink:type="simple"><tp:taxon-name><tp:taxon-name-part taxon-name-part-type="genus">Pseudasphondylia</tp:taxon-name-part></tp:taxon-name></named-content>; specificEpithet: <named-content xmlns:xlink="http://www.w3.org/1999/xlink" content-type="dwc:specificEpithet" xlink:type="simple"><italic><tp:taxon-name><tp:taxon-name-part taxon-name-part-type="genus" reg="Pseudasphondylia"/><tp:taxon-name-part taxon-name-part-type="species" reg="saohimea">saohimea</tp:taxon-name-part></tp:taxon-name></italic></named-content>; taxonRank: <named-content xmlns:xlink="http://www.w3.org/1999/xlink" content-type="dwc:taxonRank" xlink:type="simple">species</named-content>; nomenclaturalCode: <named-content xmlns:xlink="http://www.w3.org/1999/xlink" content-type="dwc:nomenclaturalCode" xlink:type="simple">ICZN</named-content>; <bold>Location:</bold> country: <named-content xmlns:xlink="http://www.w3.org/1999/xlink" content-type="dwc:country" xlink:type="simple">Japan</named-content>; stateProvince: <named-content xmlns:xlink="http://www.w3.org/1999/xlink" content-type="dwc:stateProvince" xlink:type="simple">Hokkaido</named-content>; locality: <named-content xmlns:xlink="http://www.w3.org/1999/xlink" content-type="dwc:locality" xlink:type="simple">Takaoka (Tomakomai Experimental Forest, The Field Science Center for Northern Biosphere, Hokkaido University), Tomakomai City</named-content>; <bold>Event:</bold> samplingProtocol: <named-content xmlns:xlink="http://www.w3.org/1999/xlink" content-type="dwc:samplingProtocol" xlink:type="simple">collected on 31.v.2015 by M. Libra</named-content></p></list-item><list-item><p><bold>Type status:</bold> <named-content xmlns:xlink="http://www.w3.org/1999/xlink" content-type="dwc:typeStatus" xlink:type="simple">Paratype</named-content>. <bold>Occurrence:</bold> individualCount: <named-content xmlns:xlink="http://www.w3.org/1999/xlink" content-type="dwc:individualCount" xlink:type="simple">1</named-content>; sex: <named-content xmlns:xlink="http://www.w3.org/1999/xlink" content-type="dwc:sex" xlink:type="simple">male</named-content>; lifeStage: <named-content xmlns:xlink="http://www.w3.org/1999/xlink" content-type="dwc:lifeStage" xlink:type="simple">adult</named-content>; <bold>Taxon:</bold> order: <named-content xmlns:xlink="http://www.w3.org/1999/xlink" content-type="dwc:order" xlink:type="simple"><tp:taxon-name><tp:taxon-name-part taxon-name-part-type="order">Diptera</tp:taxon-name-part></tp:taxon-name></named-content>; family: <named-content xmlns:xlink="http://www.w3.org/1999/xlink" content-type="dwc:family" xlink:type="simple"><tp:taxon-name><tp:taxon-name-part taxon-name-part-type="family">Cecidomyiidae</tp:taxon-name-part></tp:taxon-name></named-content>; genus: <named-content xmlns:xlink="http://www.w3.org/1999/xlink" content-type="dwc:genus" xlink:type="simple"><tp:taxon-name><tp:taxon-name-part taxon-name-part-type="genus">Pseudasphondylia</tp:taxon-name-part></tp:taxon-name></named-content>; specificEpithet: <named-content xmlns:xlink="http://www.w3.org/1999/xlink" content-type="dwc:specificEpithet" xlink:type="simple"><italic><tp:taxon-name><tp:taxon-name-part taxon-name-part-type="genus" reg="Pseudasphondylia"/><tp:taxon-name-part taxon-name-part-type="species" reg="saohimea">saohimea</tp:taxon-name-part></tp:taxon-name></italic></named-content>; taxonRank: <named-content xmlns:xlink="http://www.w3.org/1999/xlink" content-type="dwc:taxonRank" xlink:type="simple">species</named-content>; nomenclaturalCode: <named-content xmlns:xlink="http://www.w3.org/1999/xlink" content-type="dwc:nomenclaturalCode" xlink:type="simple">ICZN</named-content>; <bold>Location:</bold> country: <named-content xmlns:xlink="http://www.w3.org/1999/xlink" content-type="dwc:country" xlink:type="simple">Japan</named-content>; stateProvince: <named-content xmlns:xlink="http://www.w3.org/1999/xlink" content-type="dwc:stateProvince" xlink:type="simple">Hokkaido</named-content>; locality: <named-content xmlns:xlink="http://www.w3.org/1999/xlink" content-type="dwc:locality" xlink:type="simple">Takaoka (Tomakomai Experimental Forest, The Field Science Center for Northern Biosphere, Hokkaido University), Tomakomai City</named-content>; <bold>Event:</bold> samplingProtocol: <named-content xmlns:xlink="http://www.w3.org/1999/xlink" content-type="dwc:samplingProtocol" xlink:type="simple">collected on 31.v.2015 by M. Libra</named-content></p></list-item></list></tp:treatment-sec><tp:treatment-sec sec-type="Description"><title>Description</title><p><bold>Head</bold> (Fig. <xref ref-type="fig" rid="F6899534">2</xref>a-f). Eye bridge 6–7 facets long, facets rounded. Antenna: scape with more setae ventrally than dorsally; pedicel spheroid, with few scattered setae ventrally and dorsally; flagellomeres generally cylindrical, nodes setose and microtrichose, with appressed circumfila and short, naked necks; male flagellomeres I–II not fused, female flagellomeres I–IX becoming noticeably shorter successively, flagellomeres X–XII successively more foreshortened, flagellomere X 1.5 times as long as wide, flagellomere XI about 1.3 times as long as wide, flagellomere XII spheroid; male flagellomeres with anastomosing wavy circumfila; male flagellomere XII sometimes with tiny apical projection as in Fig. 2f. Palpus: 3–segmented, each with a few setae and scales, first segment shortest, 23–28 μm long, second about twice as long as first, third about twice as long as second.</p><p><bold>Thorax</bold> (Fig. <xref ref-type="fig" rid="F6899534">2</xref>g-i). Anepisternum with 23–26 scales; anepimeron with 17–23 setae (n = 6). Acropods: claws bent after mid-length, empodia as long as claws. Wing: length 2.5–3.2 mm (n = 4) in male and 2.9–3.6 mm (n = 4) in female; width 1.0–1.4 mm (n = 4) in male and 1.2–1.6 mm (n = 4) in female; Rs joining C posterior to wing apex.</p><p><bold>Female abdomen</bold> (Fig. <xref ref-type="fig" rid="F6899538">3</xref>a). Tergites I–VII rectangular, evenly covered with scales, with lateral setae and without anterior pair of trichoid sensilla; tergites I–VI with 1-2 posterior rows of setae, but tergite VII with 2-3 rows; tergite VIII bare. Sternites II–VII with anterior pair of trichoid sensilla situated laterally; sternites II–VI rectangular, anteriorly with scattered setae and scales, posteriorly with one row of setae usually mixed with some scales; sternite VII about two times longer than VI, covered with scattered setae and scales. Ovipositor: protrusible needle-like portion about 3.5 (3.4–3.6; n = 3) times longer than sternite VII; cerci undifferentiated.</p><p><bold>Male abdomen</bold> (Fig. <xref ref-type="fig" rid="F6899538">3</xref>b). Tergites I–VII with 2-3 posterior rows of setae, otherwise as in female. Sternites II–VII as sternites II–VI in female; sternite VIII about 0.5 times shorter than VII, covered with scattered setae and few scales. Terminalia (Fig. 3b): Gonostylus suboval, with setae dorsally and ventrally on distal two thirds, with two sclerotised teeth; cerci oval, setose; hypoproct shorter than cerci, basally wider than distally, bilobed, each lobe with one seta; gonocoxal lobes present; aedeagus tapered.</p><p><bold>Mature larva</bold> (Fig. <xref ref-type="fig" rid="F6899542">4</xref>). Body colour in life orange. Spatula: anteriorly with four lobes, outer two longer than inner two. Three lateral papillae present on each side of midline, two with setae. Three pairs of asetose pleural papillae present anteriorly on prothorax. Two pairs of asetose pleural papillae on meso- and metathorax. One pair of setose pleural papillae on abdominal segments I–VIII. Two sternal papillae on each thoracic segment and abdominal segments I–VII, with setae, except on prothorax without setae. Two pairs of dorsal papillae present, without setae on thoracic segments and only outer pair with setae on abdominal segments I–VII; a pair of setose dorsal papillae on abdominal segment VIII. Terminal abdominal segment with two setose terminal papillae and two asetose anal papillae present.</p><p><bold>Pupa</bold> (Fig. <xref ref-type="fig" rid="F6899546">5</xref>). Two setose and two asetose cephalic papillae on tubercles. Antennal horns greatly enlarged, tapered and dorsoventrally flattened, serrate along anterior margin. Antennal papillae absent. Lower and lateral facial papillae not visible. Prothoracic spiracle elongated, slightly curved, about 160 μm long, with tracheae extending to tip. Abdominal spiracles present on segments II–VI, each spiracle about 0.3 times as long as prothoracic spiracle. Abdominal terga I–VII with anterior pair of trichoid sensilla, 5–6 rows of spines and three pairs of setose dorsal papillae; tergum VIII with 5–6 rows of spines and two setose dorsal papillae.</p></tp:treatment-sec><tp:treatment-sec sec-type="Etymology"><title>Etymology</title><p>The specific name, <italic><tp:taxon-name><tp:taxon-name-part taxon-name-part-type="genus" reg="Pseudasphondylia"/><tp:taxon-name-part taxon-name-part-type="species" reg="saohimea">saohimea</tp:taxon-name-part></tp:taxon-name></italic>, is derived from “Saohime”, a Japanese goddess of spring, because blooming of the host plant <tp:taxon-name><tp:taxon-name-part taxon-name-part-type="genus" reg="Magnolia">Magnolia</tp:taxon-name-part> <tp:taxon-name-part taxon-name-part-type="species" reg="kobus">kobus</tp:taxon-name-part> <tp:taxon-name-part taxon-name-part-type="infraspecific-rank">var.</tp:taxon-name-part> <tp:taxon-name-part taxon-name-part-type="variety" reg="borealis">borealis</tp:taxon-name-part></tp:taxon-name> is a symbolic event announcing the beginning of spring in northern Japan. Galls of <italic><tp:taxon-name><tp:taxon-name-part taxon-name-part-type="genus" reg="Pseudasphondylia">P.</tp:taxon-name-part> <tp:taxon-name-part taxon-name-part-type="species" reg="saohimea">saohimea</tp:taxon-name-part></tp:taxon-name></italic> become conspicuous on the host also in early spring.</p></tp:treatment-sec><tp:treatment-sec sec-type="Distribution"><title>Distribution</title><p>Japan, Hokkaido and Honshu (Aomori Prefecture).</p></tp:treatment-sec><tp:treatment-sec sec-type="Biology"><title>Biology</title><p><italic><tp:taxon-name><tp:taxon-name-part taxon-name-part-type="genus" reg="Pseudasphondylia">Pseudasphondylia</tp:taxon-name-part> <tp:taxon-name-part taxon-name-part-type="species" reg="saohimea">saohimea</tp:taxon-name-part></tp:taxon-name></italic> is univoltine. Third instars and pupae were found in the galls in mid-May and adults emerged directly from the galls in mid- to late May. All mature galls collected in July were empty, indicating that no individuals had entered long-term diapause. In rearing conditions, adults emerged in the morning and mated around 11:00 h, suggesting that the gall midge is a diurnal species. The adults are supposed to oviposit into host buds. First instars were found in undeveloped bud galls in late September. They possibly overwinter in the undeveloped bud galls and develop to the second and third instars in the following spring.</p><sec sec-type="Host plant"><title>Host plant</title><p><tp:taxon-name><tp:taxon-name-part taxon-name-part-type="genus" reg="Magnolia">Magnolia</tp:taxon-name-part> <tp:taxon-name-part taxon-name-part-type="species" reg="kobus">kobus</tp:taxon-name-part> <tp:taxon-name-part taxon-name-part-type="authority">DC.</tp:taxon-name-part> <tp:taxon-name-part taxon-name-part-type="infraspecific-rank">var.</tp:taxon-name-part> <tp:taxon-name-part taxon-name-part-type="variety" reg="borealis">borealis</tp:taxon-name-part></tp:taxon-name> Sarg. (<tp:taxon-name><tp:taxon-name-part taxon-name-part-type="family">Magnoliaceae</tp:taxon-name-part></tp:taxon-name>), “Kita-kobushi” in Japanese.</p></sec><sec sec-type="Gall"><title>Gall</title><p><italic><tp:taxon-name><tp:taxon-name-part taxon-name-part-type="genus" reg="Pseudasphondylia">Pseudasphondylia</tp:taxon-name-part> <tp:taxon-name-part taxon-name-part-type="species" reg="saohimea">saohimea</tp:taxon-name-part></tp:taxon-name></italic> induces hairy leaf bud galls on <tp:taxon-name><tp:taxon-name-part taxon-name-part-type="genus" reg="Magnolia">Magnolia</tp:taxon-name-part> <tp:taxon-name-part taxon-name-part-type="species" reg="kobus">kobus</tp:taxon-name-part> <tp:taxon-name-part taxon-name-part-type="infraspecific-rank">var.</tp:taxon-name-part> <tp:taxon-name-part taxon-name-part-type="variety" reg="borealis">borealis</tp:taxon-name-part></tp:taxon-name> (<tp:taxon-name><tp:taxon-name-part taxon-name-part-type="family">Magnoliaceae</tp:taxon-name-part></tp:taxon-name>). The galled buds remain closed and indistinguishable in appearance from ungalled buds until the following spring and rapidly grow with bud burst. Mature galls are 2.7–6.0 mm in diameter and 5.1–13.7 mm in length (n = 45). Galls are multi-chambered and each chamber contains a single gall midge larva.</p></sec><sec sec-type="Parasitoids"><title>Parasitoids</title><p>The following three species of hymenopteran parasitoids were reared from the mature galls: <italic><tp:taxon-name><tp:taxon-name-part taxon-name-part-type="genus" reg="Pseudocatolaccus">Pseudocatolaccus</tp:taxon-name-part></tp:taxon-name></italic> sp. (<tp:taxon-name><tp:taxon-name-part taxon-name-part-type="family">Pteromalidae</tp:taxon-name-part></tp:taxon-name>) from Hokkaido and Aomori, <italic><tp:taxon-name><tp:taxon-name-part taxon-name-part-type="genus" reg="Torymus">Torymus</tp:taxon-name-part></tp:taxon-name></italic> sp. (<tp:taxon-name><tp:taxon-name-part taxon-name-part-type="family">Torymidae</tp:taxon-name-part></tp:taxon-name>) from Hokkaido and <italic><tp:taxon-name><tp:taxon-name-part taxon-name-part-type="genus" reg="Eurytoma">Eurytoma</tp:taxon-name-part></tp:taxon-name></italic> sp. (<tp:taxon-name><tp:taxon-name-part taxon-name-part-type="family">Eurytomidae</tp:taxon-name-part></tp:taxon-name>) from Aomori.</p></sec></tp:treatment-sec><tp:treatment-sec sec-type="Notes"><title>Notes</title><p>The new species is distinguishable from most of its other congeners in Japan by the number of palpal segments: three in the new species, but two in <italic><tp:taxon-name><tp:taxon-name-part taxon-name-part-type="genus" reg="Pseudasphondylia">P.</tp:taxon-name-part> <tp:taxon-name-part taxon-name-part-type="species" reg="neolitseae">neolitseae</tp:taxon-name-part></tp:taxon-name></italic> and four in <italic><tp:taxon-name><tp:taxon-name-part taxon-name-part-type="genus" reg="Pseudasphondylia">P.</tp:taxon-name-part> <tp:taxon-name-part taxon-name-part-type="species" reg="rokuharensis">rokuharensis</tp:taxon-name-part></tp:taxon-name></italic>, <italic><tp:taxon-name><tp:taxon-name-part taxon-name-part-type="genus" reg="Pseudasphondylia">P.</tp:taxon-name-part> <tp:taxon-name-part taxon-name-part-type="species" reg="kiritanii">kiritanii</tp:taxon-name-part></tp:taxon-name></italic> and <italic><tp:taxon-name><tp:taxon-name-part taxon-name-part-type="genus" reg="Pseudasphondylia">P.</tp:taxon-name-part> <tp:taxon-name-part taxon-name-part-type="species" reg="tominagai">tominagai</tp:taxon-name-part></tp:taxon-name></italic>. Although <italic><tp:taxon-name><tp:taxon-name-part taxon-name-part-type="genus" reg="Pseudasphondylia">P.</tp:taxon-name-part> <tp:taxon-name-part taxon-name-part-type="species" reg="matatabi">matatabi</tp:taxon-name-part></tp:taxon-name></italic> and <italic><tp:taxon-name><tp:taxon-name-part taxon-name-part-type="genus" reg="Pseudasphondylia">P.</tp:taxon-name-part> <tp:taxon-name-part taxon-name-part-type="species" reg="elaeocarpi">elaeocarpi</tp:taxon-name-part></tp:taxon-name></italic> have three-segmented palpi, they are easily distinguished from the new species by their cerci which are shorter than the hypoproct. The larval spatula of the new species has four lobes of which the outer two are longer than the inner two. However, the larval spatula of <italic><tp:taxon-name><tp:taxon-name-part taxon-name-part-type="genus" reg="Pseudasphondylia">P.</tp:taxon-name-part> <tp:taxon-name-part taxon-name-part-type="species" reg="neolitseae">neolitseae</tp:taxon-name-part></tp:taxon-name></italic> has only two lobes anteriorly and the other species have four lobes of which the inner two are longer than the outer two. In the pupa, five pairs of long abdominal spiracles are present in the new species, while only three pairs are present in <italic><tp:taxon-name><tp:taxon-name-part taxon-name-part-type="genus" reg="Pseudasphondylia">P.</tp:taxon-name-part> <tp:taxon-name-part taxon-name-part-type="species" reg="rokuharensis">rokuharensis</tp:taxon-name-part></tp:taxon-name></italic>, <italic><tp:taxon-name><tp:taxon-name-part taxon-name-part-type="genus" reg="Pseudasphondylia">P.</tp:taxon-name-part> <tp:taxon-name-part taxon-name-part-type="species" reg="kiritanii">kiritanii</tp:taxon-name-part></tp:taxon-name></italic>, <italic><tp:taxon-name><tp:taxon-name-part taxon-name-part-type="genus" reg="Pseudasphondylia">P.</tp:taxon-name-part> <tp:taxon-name-part taxon-name-part-type="species" reg="elaeocarpi">elaeocarpi</tp:taxon-name-part></tp:taxon-name></italic> and <italic><tp:taxon-name><tp:taxon-name-part taxon-name-part-type="genus" reg="Pseudasphondylia">P.</tp:taxon-name-part> <tp:taxon-name-part taxon-name-part-type="species" reg="tominagai">tominagai</tp:taxon-name-part></tp:taxon-name></italic> and four pairs in <italic><tp:taxon-name><tp:taxon-name-part taxon-name-part-type="genus" reg="Pseudasphondylia">P.</tp:taxon-name-part> <tp:taxon-name-part taxon-name-part-type="species" reg="matatabi">matatabi</tp:taxon-name-part></tp:taxon-name></italic>. The pupa of <italic><tp:taxon-name><tp:taxon-name-part taxon-name-part-type="genus" reg="Pseudasphondylia">P.</tp:taxon-name-part> <tp:taxon-name-part taxon-name-part-type="species" reg="neolitseae">neolitseae</tp:taxon-name-part></tp:taxon-name></italic>, which has five pairs of abdominal spiracles, is otherwise similar to the new species, but it can be distinguished by dorsal abdominal spines that are markedly shorter than in <italic><tp:taxon-name><tp:taxon-name-part taxon-name-part-type="genus" reg="Pseudasphondylia">P.</tp:taxon-name-part> <tp:taxon-name-part taxon-name-part-type="species" reg="saohimea">saohimea</tp:taxon-name-part></tp:taxon-name></italic>.</p><p>In the key to the males of world <italic><tp:taxon-name><tp:taxon-name-part taxon-name-part-type="genus" reg="Pseudasphondylia">Pseudasphondylia</tp:taxon-name-part></tp:taxon-name></italic> species in <xref ref-type="bibr" rid="B6899124">Elsayed et al. (2019)</xref>, <italic><tp:taxon-name><tp:taxon-name-part taxon-name-part-type="genus" reg="Pseudasphondylia">P.</tp:taxon-name-part> <tp:taxon-name-part taxon-name-part-type="species" reg="saohimea">saohimea</tp:taxon-name-part></tp:taxon-name></italic> will run to couplet 5 that separates <italic><tp:taxon-name><tp:taxon-name-part taxon-name-part-type="genus" reg="Pseudasphondylia">P.</tp:taxon-name-part> <tp:taxon-name-part taxon-name-part-type="species" reg="matatabi">matatabi</tp:taxon-name-part></tp:taxon-name></italic> and <italic><tp:taxon-name><tp:taxon-name-part taxon-name-part-type="genus" reg="Pseudasphondylia">P.</tp:taxon-name-part> <tp:taxon-name-part taxon-name-part-type="species" reg="elaeocarpi">elaeocarpi</tp:taxon-name-part></tp:taxon-name></italic>. In order to update the key and include <italic><tp:taxon-name><tp:taxon-name-part taxon-name-part-type="genus" reg="Pseudasphondylia">P.</tp:taxon-name-part> <tp:taxon-name-part taxon-name-part-type="species" reg="saohimea">saohimea</tp:taxon-name-part></tp:taxon-name></italic>, couplet 5 is amended and a sub-couplet is added as in Table <xref ref-type="table" rid="T6967099">1</xref>.</p><sec sec-type="Molecular phylogenetic analysis"><title>Molecular phylogenetic analysis</title><p>In the ML tree (Fig. <xref ref-type="fig" rid="F6899550">6</xref>), <italic><tp:taxon-name><tp:taxon-name-part taxon-name-part-type="genus" reg="Pseudasphondylia">Pseudasphondylia</tp:taxon-name-part></tp:taxon-name></italic> species constructed a monophyletic clade relatively supported by 65% bootstrap value. Although <italic><tp:taxon-name><tp:taxon-name-part taxon-name-part-type="genus" reg="Pseudasphondylia">P.</tp:taxon-name-part> <tp:taxon-name-part taxon-name-part-type="species" reg="saohimea">saohimea</tp:taxon-name-part></tp:taxon-name></italic> constructed a clade with <italic><tp:taxon-name><tp:taxon-name-part taxon-name-part-type="genus" reg="Pseudasphondylia">P.</tp:taxon-name-part> <tp:taxon-name-part taxon-name-part-type="species" reg="rokuharensis">rokuharensis</tp:taxon-name-part></tp:taxon-name></italic>, their bootstrap support was lower than 50%. Genetic divergence of <italic><tp:taxon-name><tp:taxon-name-part taxon-name-part-type="genus" reg="Pseudasphondylia">P.</tp:taxon-name-part> <tp:taxon-name-part taxon-name-part-type="species" reg="saohimea">saohimea</tp:taxon-name-part></tp:taxon-name></italic> and the other Japanese <italic><tp:taxon-name><tp:taxon-name-part taxon-name-part-type="genus" reg="Pseudasphondylia">Pseudasphondylia</tp:taxon-name-part></tp:taxon-name></italic> species was high and ranging between 15% to 21% (15% between <italic><tp:taxon-name><tp:taxon-name-part taxon-name-part-type="genus" reg="Pseudasphondylia">P.</tp:taxon-name-part> <tp:taxon-name-part taxon-name-part-type="species" reg="saohimea">saohimea</tp:taxon-name-part></tp:taxon-name></italic> and <italic><tp:taxon-name><tp:taxon-name-part taxon-name-part-type="genus" reg="Pseudasphondylia">P.</tp:taxon-name-part> <tp:taxon-name-part taxon-name-part-type="species" reg="rokuharensis">rokuharensis</tp:taxon-name-part></tp:taxon-name></italic>; 16% between <italic><tp:taxon-name><tp:taxon-name-part taxon-name-part-type="genus" reg="Pseudasphondylia">P.</tp:taxon-name-part> <tp:taxon-name-part taxon-name-part-type="species" reg="saohimea">saohimea</tp:taxon-name-part></tp:taxon-name></italic> and <italic><tp:taxon-name><tp:taxon-name-part taxon-name-part-type="genus" reg="Pseudasphondylia">P.</tp:taxon-name-part> <tp:taxon-name-part taxon-name-part-type="species" reg="matatabi">matatabi</tp:taxon-name-part></tp:taxon-name></italic>; 17% between <italic><tp:taxon-name><tp:taxon-name-part taxon-name-part-type="genus" reg="Pseudasphondylia">P.</tp:taxon-name-part> <tp:taxon-name-part taxon-name-part-type="species" reg="saohimea">saohimea</tp:taxon-name-part></tp:taxon-name></italic> and <italic><tp:taxon-name><tp:taxon-name-part taxon-name-part-type="genus" reg="Pseudasphondylia">P.</tp:taxon-name-part> <tp:taxon-name-part taxon-name-part-type="species" reg="tominagai">tominagai</tp:taxon-name-part></tp:taxon-name></italic> and <italic><tp:taxon-name><tp:taxon-name-part taxon-name-part-type="genus" reg="Pseudasphondylia">P.</tp:taxon-name-part> <tp:taxon-name-part taxon-name-part-type="species" reg="kiritanii">kiritanii</tp:taxon-name-part></tp:taxon-name></italic>; 21% between <italic><tp:taxon-name><tp:taxon-name-part taxon-name-part-type="genus" reg="Pseudasphondylia">P.</tp:taxon-name-part> <tp:taxon-name-part taxon-name-part-type="species" reg="saohimea">saohimea</tp:taxon-name-part></tp:taxon-name></italic> and <italic><tp:taxon-name><tp:taxon-name-part taxon-name-part-type="genus" reg="Pseudasphondylia">P.</tp:taxon-name-part> <tp:taxon-name-part taxon-name-part-type="species" reg="neolitseae">neolitseae</tp:taxon-name-part></tp:taxon-name></italic>).</p></sec></tp:treatment-sec><tp:treatment-sec><!--Section generated to contain objects referenced in tp:taxon-treatment.--><fig id="F6899534" position="float" orientation="portrait"><object-id xmlns:xlink="http://www.w3.org/1999/xlink" content-type="arpha" xlink:type="simple">7B631169-A962-5C6A-9AB7-49A0E34E428F</object-id><object-id xmlns:xlink="http://www.w3.org/1999/xlink" content-type="doi" xlink:type="simple">10.3897/BDJ.9.e68016.figure2</object-id><label>Figure 2.</label><caption><p><italic><tp:taxon-name><tp:taxon-name-part taxon-name-part-type="genus" reg="Pseudasphondylia">Pseudasphondylia</tp:taxon-name-part> <tp:taxon-name-part taxon-name-part-type="species" reg="saohimea">saohimea</tp:taxon-name-part></tp:taxon-name></italic> <bold>sp. n. a.</bold> Head; <bold>b.</bold> Female flagellomere V. <bold>c.</bold> Male flagellomere V; <bold>d.</bold> General shape of female flagellomeres; <bold>e.</bold> General shape of male flagellomeres; <bold>f.</bold> Male flagellomeres X–XII; <bold>g.</bold> Wing; <bold>h.</bold> Acromere of fore-leg. <bold>i.</bold> Acromere of hind-leg. Scale bars = 50 µm.</p></caption><graphic xmlns:xlink="http://www.w3.org/1999/xlink" xlink:href="bdj-09-e68016-g002.jpg" position="float" id="oo_531575.jpg" orientation="portrait" xlink:type="simple"><uri content-type="original_file" xlink:type="simple">https://binary.pensoft.net/fig/531575</uri></graphic></fig><fig id="F6899538" position="float" orientation="portrait"><object-id xmlns:xlink="http://www.w3.org/1999/xlink" content-type="arpha" xlink:type="simple">07FF9562-EA50-5D26-BDB9-84F5E62A9161</object-id><object-id xmlns:xlink="http://www.w3.org/1999/xlink" content-type="doi" xlink:type="simple">10.3897/BDJ.9.e68016.figure3</object-id><label>Figure 3.</label><caption><p><italic><tp:taxon-name><tp:taxon-name-part taxon-name-part-type="genus" reg="Pseudasphondylia">Pseudasphondylia</tp:taxon-name-part> <tp:taxon-name-part taxon-name-part-type="species" reg="saohimea">saohimea</tp:taxon-name-part></tp:taxon-name></italic> <bold>sp. n. a.</bold> Terminal part of female abdomen; <bold>b.</bold> Male terminalia. Scale bars = 50 µm.</p></caption><graphic xmlns:xlink="http://www.w3.org/1999/xlink" xlink:href="bdj-09-e68016-g003.jpg" position="float" id="oo_531577.jpg" orientation="portrait" xlink:type="simple"><uri content-type="original_file" xlink:type="simple">https://binary.pensoft.net/fig/531577</uri></graphic></fig><fig id="F6899542" position="float" orientation="portrait"><object-id xmlns:xlink="http://www.w3.org/1999/xlink" content-type="arpha" xlink:type="simple">4DDE4DDE-63B1-5104-89E6-629754A6AEC1</object-id><object-id xmlns:xlink="http://www.w3.org/1999/xlink" content-type="doi" xlink:type="simple">10.3897/BDJ.9.e68016.figure4</object-id><label>Figure 4.</label><caption><p>Larva of <italic><tp:taxon-name><tp:taxon-name-part taxon-name-part-type="genus" reg="Pseudasphondylia">P.</tp:taxon-name-part> <tp:taxon-name-part taxon-name-part-type="species" reg="saohimea">saohimea</tp:taxon-name-part></tp:taxon-name></italic> <bold>sp. n. a-b.</bold> Shape variation in sternal spatula and associated papillae; <bold>c.</bold> Dorsal view of 8<sup>th</sup> and terminal abdominal segments. Scale bars = 50 µm.</p></caption><graphic xmlns:xlink="http://www.w3.org/1999/xlink" xlink:href="bdj-09-e68016-g004.jpg" position="float" id="oo_531579.jpg" orientation="portrait" xlink:type="simple"><uri content-type="original_file" xlink:type="simple">https://binary.pensoft.net/fig/531579</uri></graphic></fig><fig id="F6899546" position="float" orientation="portrait"><object-id xmlns:xlink="http://www.w3.org/1999/xlink" content-type="arpha" xlink:type="simple">BD89AB1A-8C90-5D10-A5CC-20CBF9228CED</object-id><object-id xmlns:xlink="http://www.w3.org/1999/xlink" content-type="doi" xlink:type="simple">10.3897/BDJ.9.e68016.figure5</object-id><label>Figure 5.</label><caption><p>Scanning electron micrographs of pupa of <italic><tp:taxon-name><tp:taxon-name-part taxon-name-part-type="genus" reg="Pseudasphondylia">Pseudasphondylia</tp:taxon-name-part> <tp:taxon-name-part taxon-name-part-type="species" reg="saohimea">saohimea</tp:taxon-name-part></tp:taxon-name></italic> <bold>sp. n. a.</bold> Ventral view of head <bold>b.</bold> Prothoracic spiracle; <bold>c.</bold> Lateral view of abdominal segments. Scale bars = 50 µm.</p></caption><graphic xmlns:xlink="http://www.w3.org/1999/xlink" xlink:href="bdj-09-e68016-g005.jpg" position="float" id="oo_531580.jpg" orientation="portrait" xlink:type="simple"><uri content-type="original_file" xlink:type="simple">https://binary.pensoft.net/fig/531580</uri></graphic></fig><table-wrap id="T6967099" position="float" orientation="portrait"><label>Table 1.</label><caption><p>Placement of <italic><tp:taxon-name><tp:taxon-name-part taxon-name-part-type="genus" reg="Pseudasphondylia">Pseudasphondylia</tp:taxon-name-part> <tp:taxon-name-part taxon-name-part-type="species" reg="saohimea">saohimea</tp:taxon-name-part></tp:taxon-name></italic> in the key to males of worldwide <italic><tp:taxon-name><tp:taxon-name-part taxon-name-part-type="genus" reg="Pseudasphondylia">Pseudasphondylia</tp:taxon-name-part></tp:taxon-name></italic> (<xref ref-type="bibr" rid="B6899124">Elsayed et al. 2019a</xref>)</p></caption><table rules="all" border="1"><tbody><tr><td rowspan="1" colspan="1">5</td><td rowspan="1" colspan="1">Tergites I–VII with 2–3 posterior rows of setae</td><td rowspan="1" colspan="1">5’</td></tr><tr><td rowspan="1" colspan="1"/><td rowspan="1" colspan="1">Tergites I–VII with 1 posterior row of setae</td><td rowspan="1" colspan="1"><italic><tp:taxon-name><tp:taxon-name-part taxon-name-part-type="genus" reg="Pseudasphondylia">P.</tp:taxon-name-part> <tp:taxon-name-part taxon-name-part-type="species" reg="elaeocarpi">elaeocarpi</tp:taxon-name-part></tp:taxon-name></italic> Tokuda &amp; Yukawa</td></tr><tr><td rowspan="1" colspan="1">5'</td><td rowspan="1" colspan="1">Cerci shallowly separated (<xref ref-type="bibr" rid="B6899287">Tokuda and Yukawa 2005</xref>); wing length approximately 2.2 times as long as wide (Fig. 3e in <xref ref-type="bibr" rid="B6899124">Elsayed et al. 2019a</xref>)</td><td rowspan="1" colspan="1"><italic><tp:taxon-name><tp:taxon-name-part taxon-name-part-type="genus" reg="Pseudasphondylia">P.</tp:taxon-name-part> <tp:taxon-name-part taxon-name-part-type="species" reg="matatabi">matatabi</tp:taxon-name-part></tp:taxon-name></italic> (Yukawa &amp; Kumazawa)</td></tr><tr><td rowspan="1" colspan="1"/><td rowspan="1" colspan="1">Cerci deeply separated, each cercus oval (Fig. <xref ref-type="fig" rid="F6899538">3</xref>b); wing length approximately 2.4 times as long as wide (Fig. <xref ref-type="fig" rid="F6899534">2</xref>g)</td><td rowspan="1" colspan="1">
              <italic><tp:taxon-name><tp:taxon-name-part taxon-name-part-type="genus" reg="Pseudasphondylia">P.</tp:taxon-name-part> <tp:taxon-name-part taxon-name-part-type="species" reg="saohimea">saohimea</tp:taxon-name-part></tp:taxon-name></italic>
              <bold>sp. n.</bold>
            </td></tr></tbody></table></table-wrap><fig id="F6899550" position="float" orientation="portrait"><object-id xmlns:xlink="http://www.w3.org/1999/xlink" content-type="arpha" xlink:type="simple">5A04AB79-82B0-539F-848E-6B542836365D</object-id><object-id xmlns:xlink="http://www.w3.org/1999/xlink" content-type="doi" xlink:type="simple">10.3897/BDJ.9.e68016.figure6</object-id><label>Figure 6.</label><caption><p>Maximum Likelihood phylogenetic tree of Japanese <italic><tp:taxon-name><tp:taxon-name-part taxon-name-part-type="genus" reg="Pseudasphondylia">Pseudasphondylia</tp:taxon-name-part></tp:taxon-name></italic> species, based on a fragment of COI. Bootstrap values are indicated for nodes that gained &gt; 50% support in 1,000 replications.</p></caption><graphic xmlns:xlink="http://www.w3.org/1999/xlink" xlink:href="bdj-09-e68016-g006.jpg" position="float" id="oo_531422.jpg" orientation="portrait" xlink:type="simple"><uri content-type="original_file" xlink:type="simple">https://binary.pensoft.net/fig/531422</uri></graphic></fig></tp:treatment-sec><ref-list><ref id="B6899124"><element-citation xmlns:xlink="http://www.w3.org/1999/xlink" publication-type="article" xlink:type="simple"><person-group person-group-type="author"><name name-style="western"><surname>Elsayed</surname><given-names>A. K.</given-names></name><name name-style="western"><surname>Yukawa</surname><given-names>J.</given-names></name><name name-style="western"><surname>Tokuda</surname><given-names>M.</given-names></name></person-group><year>2019</year><article-title><italic><tp:taxon-name><tp:taxon-name-part taxon-name-part-type="genus" reg="Pseudasphondylia">Pseudasphondylia</tp:taxon-name-part> <tp:taxon-name-part taxon-name-part-type="species" reg="tominagai">tominagai</tp:taxon-name-part></tp:taxon-name></italic>, a new gall midge species (<tp:taxon-name><tp:taxon-name-part taxon-name-part-type="order">Diptera</tp:taxon-name-part></tp:taxon-name>: <tp:taxon-name><tp:taxon-name-part taxon-name-part-type="family">Cecidomyiidae</tp:taxon-name-part></tp:taxon-name>) inducing flower bud galls on <italic><tp:taxon-name><tp:taxon-name-part taxon-name-part-type="genus" reg="Eleutherococcus">Eleutherococcus</tp:taxon-name-part> <tp:taxon-name-part taxon-name-part-type="species" reg="spinosus">spinosus</tp:taxon-name-part></tp:taxon-name></italic> (<tp:taxon-name><tp:taxon-name-part taxon-name-part-type="family">Araliaceae</tp:taxon-name-part></tp:taxon-name>) in Japan</article-title><source>Biodiversity Data Journal</source><volume>7</volume><fpage>e35673</fpage><pub-id pub-id-type="doi">10.3897/BDJ.7.e35673</pub-id></element-citation></ref><ref id="B6899287"><element-citation xmlns:xlink="http://www.w3.org/1999/xlink" publication-type="article" xlink:type="simple"><person-group person-group-type="author"><name name-style="western"><surname>Tokuda</surname><given-names>M.</given-names></name><name name-style="western"><surname>Yukawa</surname><given-names>J.</given-names></name></person-group><year>2005</year><article-title>Two new and three known Japanese species of genus <italic><tp:taxon-name><tp:taxon-name-part taxon-name-part-type="genus" reg="Pseudasphondylia">Pseudasphondylia</tp:taxon-name-part></tp:taxon-name></italic> Monzen (<tp:taxon-name><tp:taxon-name-part taxon-name-part-type="order">Diptera</tp:taxon-name-part></tp:taxon-name>: <tp:taxon-name><tp:taxon-name-part taxon-name-part-type="family">Cecidomyiidae</tp:taxon-name-part></tp:taxon-name>: <tp:taxon-name><tp:taxon-name-part taxon-name-part-type="tribe">Asphondyliini</tp:taxon-name-part></tp:taxon-name>) and their life history strategies</article-title><source>Annals of the Entomological Society of America</source><volume>98</volume><fpage>259</fpage><lpage>272</lpage><pub-id pub-id-type="doi">10.1603/0013-8746(2005)098[0259:TNATKJ]2.0.CO;2</pub-id></element-citation></ref></ref-list></tp:taxon-treatment>
